# Supplementary material for: Design, Synthesis, and Evaluation of Oleyl-WRH Peptides for siRNA Delivery
Source: Pharmaceuticals (Basel). 2024 Aug 18;17(8):1083. doi: 10.3390/ph17081083 (PMC11357397; doi:10.3390/ph17081083)
Supplement: Supplementary file 1 [file pharmaceuticals-17-01083-s001.zip]

Archive with 1 entries (1 files):
- pharmaceuticals-3121653-supplementary.pdf
